# Supplementary material for: Breast milk mesenchymal stem cells abate cisplatin-induced cardiotoxicity in adult male albino rats via modulating the AMPK pathway
Source: Sci Rep. 2022 Oct 20;12:17554. doi: 10.1038/s41598-022-22095-2 (PMC9585145; doi:10.1038/s41598-022-22095-2)
Supplement: Supplementary file 1 — Supplementary Information 1. [file 41598_2022_22095_MOESM1_ESM.xlsx]

## Sheet: Sheet1
AMPK	1	BAX	0.9	BCL2	0.9	group	1
	1		1		1		1
	1		1		1.1		1
	1		1.1		1		1
	1		1.1		1		1
	1		1		1		1		• changes of gene expression were calculated using 2^-∆∆CT method
	1		1		1		1		(Livak and Schmittgen, 2001), where:
	0.99		1		1		1		• Fold Change = 2^ –∆∆CT
	1		1		1.1		1		∆∆CT = ∆CTpatients – ∆CTcontrol
	1.1		1		1		1		∆CT (relative expression) = CT gene of interest – CT house keeping gene
	0.8		3		0.1		2
	0.48		2.5		0.1		2
	0.39		2		0.2		2		ref	Livak, K.J. & Schmittgen, T.D. Analysis of relative gene expression data using real-time quantitative PCR and the 2(-Delta Delta C(T)) Method. Methods 25, 402–408 (2001).
	0.43		3.4		0.1		2
	0.44		3.9		0.2		2
	0.4		3.5		0.1		2
	0.48		4		0.3		2
	0.45		3.5		0.1		2			key group	Group (1) control
	0.5		4		0.2		2				Group (2) cisplatin
	0.45		3.6		0.1		2				Group (3) B-MSCs+cisplatin treated
	1		2		0.8		5				Group (4) Metformin+ cisplatin treated
	0.9		1.9		1		5				Group (5) Br-MSCs+metformin+ cisplatin treated
	0.87		1.8		0.9		5
	0.91		2		0.8		5
	0.88		2.1		0.6		5
	0.99		2		0.6		5
	1		2.6		0.9		5
	0.85		2.4		1		5
	0.83		1.9		0.5		5
	0.87		1.5		1		5
	0.9		2.5		0.5		3
	0.88		1.9		1		3
	0.8		2		0.6		3
	1		2		0.8		3
	0.86		2		0.9		3
	0.89		2.3		0.8		3
	0.9		2.6		1		3
	0.88		1.8		0.5		3
	0.86		2		1		3
	0.84		2.5		0.6		3
	0.9		2		1		4
	0.88		2.1		0.6		4
	0.85		2		0.5		4
	0.87		1.9		1		4
	0.85		2		0.6		4
	0.83		2		1		4
	1		1.8		0.4		4
	0.86		2.5		0.6		4
	0.83		2.5		1		4
	0.8		2.3		0.5		4
